# Supplementary material for: Phosphodiesterase 5 and Arginase Inhibitory Activities of the Extracts from Some Members of Nelumbonaceae and Nymphaeaceae Families
Source: Molecules. 2023 Aug 2;28(15):5821. doi: 10.3390/molecules28155821 (PMC10420992; doi:10.3390/molecules28155821)
Supplement: Supplementary file 1 [file molecules-28-05821-s001.zip]

Archive with 1 entries (1 files):
- molecules-2446852-supplementary.pdf
